# Supplementary material for: The ACF chromatin-remodeling complex is essential for Polycomb repression
Source: eLife. 2022 Mar 8;11:e77595. doi: 10.7554/eLife.77595 (PMC9038196; doi:10.7554/eLife.77595)
Supplement: Figure 4—figure supplement 1—source data 1. [file elife-77595-fig4-figsupp1-data1.zip]

Archive with 1 entries (1 files):
- Figure4_FigureSupplement1_SourceData1.pdf
